# Supplementary material for: A Novel Demulsifier with Strong Hydrogen Bonding for Effective Breaking of Water-in-Heavy Oil Emulsions
Source: Int J Mol Sci. 2023 Sep 30;24(19):14805. doi: 10.3390/ijms241914805 (PMC10573199; doi:10.3390/ijms241914805)
Supplement: Supplementary file 1 [file ijms-24-14805-s001.zip]

Archive with 1 entries (1 files):
- ijms-2594839-supplementary.pdf
